# Supplementary material for: Low Protective Efficacy of the Current Japanese Encephalitis Vaccine against the Emerging Genotype 5 Japanese Encephalitis Virus
Source: PLoS Negl Trop Dis. 2016 May 3;10(5):e0004686. doi: 10.1371/journal.pntd.0004686 (PMC4854478; doi:10.1371/journal.pntd.0004686)
Supplement: S1 Table — 26 serum samples from JE-vaccinated children were collected from two-year-old children 28 days before and after vaccination SA14-14-2 JE live attenuated vaccine (LAV), (Wuhan Institute of Biological Products Co. Ltd Liability, Wuhan, China). The PRNT90 method was used to detect neutralizing antibodies against different genotypes (G1, G3 and G5) of JEV in these subjects. (XLS) [file pntd.0004686.s001.xls]

## Sheet: Sheet1
Supplementary Table 1. Neutralizing antibody titers against different JEV strains in vaccinees(Children) with the live vaccine SA14-14-2.
No.	Ages（Years）	JEV PRNT90 (Before / After immunization)
		G1 (GZ56)	G3 (P3)	G5 (XZ0934)
1	2	<1:10 / 1:640	<1:10 / 1:1280	<1:10 / 1:40
2	2	<1:10 / 1:640	<1:10 / 1:1280	<1:10 / 1:40
3	2	<1:10 / 1:640	<1:10 / 1:1280	<1:10 / 1:20
4	2	1:20 / 1:640	1:40 / 1:1280	<1:10 / 1:20
5	2	<1:10 /1:160	<1:10 / 1:640	<1:10 / 1:20
6	2	<1:10 / 1:80	<1:10 / 1:320	<1:10 / <1:10
7	2	<1:10 / 1:160	<1:10 / 1:320	<1:10 / 1:10
8	2	<1:10 / 1:40	1:10 / 1:160	<1:10 / 1:10
9	2	<1:10 / 1:40	<1:10 / 1:160	<1:10 / 1:10
10	2	<1:10 / 1:80	<1:10 / 1:160	<1:10 / 1:10
11	2	<1:10 / 1:40	1:10 / 1:160	<1:10 / <1:10
12	2	<1:10 / 1:40	<1:10 / 1:160	<1:10 / <1:10
13	2	<1:10 / 1:80	<1:10 / 1:160	<1:10 / <1:10
14	2	<1:10 / 1:20	<1:10 / 1:80	<1:10 / <1:10
15	2	<1:10 / 1:40	<1:10 / 1:80	<1:10 / <1:10
16	2	<1:10 / 1:40	<1:10 / 1:80	<1:10 / <1:10
17	2	<1:10 / 1:40	<1:10 / 1:80	<1:10 / <1:10
18	2	<1:10 / 1:20	<1:10 / 1:80	<1:10 / <1:10
19	2	<1:10 / 1:40	<1:10 / 1:80	<1:10 / <1:10
20	2	<1:10 / 1:20	<1:10 / 1:40	<1:10 / <1:10
21	2	<1:10 / 1:10	<1:10 / 1:40	<1:10 / <1:10
22	2	<1:10 / 1:10	<1:10 / 1:40	<1:10 / <1:10
23	2	<1:10 / 1:10	<1:10 / 1:20	<1:10 / <1:10
24	2	<1:10 / 1:10	<1:10 / 1:20	<1:10 / <1:10
25	2	<1:10 / 1:10	<1:10 / 1:20	<1:10 / <1:10
26	2	<1:10 / <1:10	<1:10 / 1:10	<1:10 / <1:10
JEV- Japanese encephalitis virus; PRNT90-plaque reduction neutralization test
