# Supplementary material for: Low Protective Efficacy of the Current Japanese Encephalitis Vaccine against the Emerging Genotype 5 Japanese Encephalitis Virus
Source: PLoS Negl Trop Dis. 2016 May 3;10(5):e0004686. doi: 10.1371/journal.pntd.0004686 (PMC4854478; doi:10.1371/journal.pntd.0004686)
Supplement: S2 Table — 45 serum samples were collected from patients diagnosed with JE and two kits of Capture ELISA were used to duplicate test these serum samples for confirmed JE patients. Then The PRNT90 method was used to detect neutralizing antibodies against different genotypes (G1, G3 and G5) of JEV in these serum samples. (XLS) [file pntd.0004686.s002.xls]

## Sheet: Sheet1
Supplementary Table 2. Neutralizing antibody titers against different JEV strains in serum of acute phase from clinical JE patients.
No.	Ages (Years)	Gender	Days between serum collection and onset	JEV IgM Panbio/ Shanghai B & C	JEV(PRNT90)
					G1 (GZ56)	G3 (P3)	G5 (XZ0934)
1	9	M	26	+/+	<1:10	1899-12-31 01:10:00	<1:10
2	42	F	20	+/+	1899-12-31 01:40:00	1：320	1899-12-31 01:40:00
3	26	M	13	+/+	1899-12-31 01:20:00	1：80	1899-12-31 01:10:00
4	61	M	13	+/+	1899-12-31 01:20:00	1：80	1899-12-31 01:10:00
5	2	F	11	+/+	1899-12-31 01:10:00	1899-12-31 01:10:00	<1:10
6	6	F	11	+/+	<1:10	1899-12-31 01:10:00	<1:10
7	55	M	11	+/+	1899-12-31 01:20:00	1：80	1899-12-31 01:10:00
8	54	M	10	+/+	1899-12-31 01:40:00	1：640	1899-12-31 01:20:00
9	54	F	10	+/+	1899-12-31 01:40:00	1899-12-31 01:40:00	1899-12-31 01:20:00
10	14	M	8	+/+	1899-12-31 01:20:00	1899-12-31 01:40:00	1899-12-31 01:20:00
11	2	M	8	+/+	1899-12-31 01:20:00	1：80	1899-12-31 01:20:00
12	58	M	7	+/+	1899-12-31 01:20:00	1899-12-31 01:40:00	1899-12-31 01:20:00
13	42	M	7	+/+	1：80	1：160	1899-12-31 01:40:00
14	59	F	7	+/+	1899-12-31 01:20:00	1899-12-31 01:20:00	1899-12-31 01:20:00
15	5	M	6	+/+	1899-12-31 01:10:00	1899-12-31 01:10:00	<1:10
16	7	F	6	+/+	1899-12-31 01:20:00	1：80	1899-12-31 01:10:00
17	6	M	6	+/+	1899-12-31 01:20:00	1899-12-31 01:20:00	1899-12-31 01:10:00
18	6	M	6	+/+	1899-12-31 01:10:00	1899-12-31 01:40:00	<1:10
19	25	M	6	+/+	1899-12-31 01:20:00	1899-12-31 01:40:00	<1:10
20	53	F	6	+/+	1899-12-31 01:10:00	1899-12-31 01:20:00	1899-12-31 01:10:00
21	49	F	6	+/+	1899-12-31 01:20:00	1899-12-31 01:40:00	1899-12-31 01:10:00
22	55	F	6	+/+	＜1:10	1：80	<1:10
23	54	F	6	+/+	1899-12-31 01:10:00	1899-12-31 01:40:00	1899-12-31 01:10:00
24	5	F	5	+/+	<1:10	1899-12-31 01:10:00	<1:10
25	11	F	5	+/+	1899-12-31 01:10:00	1899-12-31 01:20:00	<1:10
26	5	F	4	+/+	1899-12-31 01:10:00	1：80	<1:10
27	5	M	4	+/+	1899-12-31 01:10:00	1899-12-31 01:20:00	<1:10
28	7	M	4	+/+	1899-12-31 01:10:00	1899-12-31 01:10:00	1899-12-31 01:10:00
29	27	M	4	+/+	1：160	1：1280	1：80
30	42	F	4	+/+	1899-12-31 01:10:00	1：80	<1:10
31	53	F	4	+/+	1899-12-31 01:10:00	1899-12-31 01:20:00	1899-12-31 01:10:00
32	61	F	4	+/+	1：160	1：640	1：80
33	63	F	4	+/+	1899-12-31 01:10:00	1899-12-31 01:40:00	1899-12-31 01:10:00
34	1	M	3	+/+	1899-12-31 01:20:00	1：80	1899-12-31 01:20:00
35	2	F	3	+/+	1899-12-31 01:10:00	1：80	<1:10
36	10	M	3	+/+	1899-12-31 01:10:00	1899-12-31 01:20:00	1899-12-31 01:10:00
37	13	M	3	+/+	<1:10	1899-12-31 01:10:00	<1:10
38	40	M	3	+/+	1：320	1：640	1899-12-31 01:40:00
39	33	M	2	+/+	1899-12-31 01:20:00	1899-12-31 01:40:00	1899-12-31 01:20:00
40	2	M	2	+/+	<1:10	1899-12-31 01:10:00	<1:10
41	6	M	1	+/+	1899-12-31 01:10:00	1899-12-31 01:40:00	<1:10
42	12	F	1	+/+	1899-12-31 01:10:00	1899-12-31 01:10:00	1899-12-31 01:10:00
43	13	F	1	+/+	1899-12-31 01:20:00	1899-12-31 01:20:00	1899-12-31 01:20:00
44	50	F	1	+/+	1899-12-31 01:20:00	1899-12-31 01:20:00	1899-12-31 01:20:00
45	58	F	1	+/+	1899-12-31 01:20:00	1899-12-31 01:40:00	1899-12-31 01:10:00
M-males, F-females;
JEV-Japanese encephalitis virus; PRNT90-plaque reduction neutralization test
